# Supplementary material for: Selection for Reduced Fear of Humans Changes Intra-Specific Social Behavior in Red Junglefowl—Implications for Chicken Domestication
Source: Genes (Basel). 2021 Dec 24;13(1):43. doi: 10.3390/genes13010043 (PMC8774865; doi:10.3390/genes13010043)
Supplement: Supplementary file 1 [file genes-13-00043-s001.zip]

Archive with 1 entries (1 files):
- genes-1524390-suppl. Table S1.xlsx
