# Supplementary material for: Selection for Reduced Fear of Humans Changes Intra-Specific Social Behavior in Red Junglefowl—Implications for Chicken Domestication
Source: Genes (Basel). 2021 Dec 24;13(1):43. doi: 10.3390/genes13010043 (PMC8774865; doi:10.3390/genes13010043)
Supplement: Supplementary file 1 [file genes-13-00043-s001.zip › genes-1524390-suppl. Table S1.xlsx]

## Sheet: GMLS_11_10
Gjøen & Jensen, Table S1: The complete data set
Group	Line	Sex	Perch	Prc_shr	S1	S2	S3	S4	coprch	soc_pec	Agon	Crowing	oth_voc	Warning
1	HF	Female	6	2	25	50	62	101	33.33	19	1	0	48	4
1	HF	Male	11	6	26	47	58	107	54.55	9	2	0	51	6
2	HF	Female	17	6	22	55	38	125	35.29	29	2	0	70	0
2	HF	Male	6	5	22	47	51	120	83.33	15	0	9	56	0
3	HF	Female	30	10	21	59	50	109	33.33	12	2	0	84	16
3	HF	Male	33	5	20	66	44	110	15.15	9	3	21	31	10
4	HF	Female	33	30	29	68	42	101	90.91	30	2	0	125	0
4	HF	Male	28	27	25	60	56	99	96.43	29	2	9	39	0
1	LF	Female	313	192	30	54	118	36	61.34	2	7	0	20	0
1	LF	Male	160	81	68	48	85	37	50.63	9	9	33	19	11
2	LF	Female	15	6	29	70	76	64	40.00	11	13	0	72	7
2	LF	Male	22	2	55	75	52	58	9.09	2	5	21	31	15
3	LF	Female	109	104	23	60	77	79	95.41	10	4	0	26	0
3	LF	Male	74	71	44	54	71	71	95.95	6	3	37	52	27
4	LF	Female	215	175	21	71	103	43	81.40	5	4	0	75	0
4	LF	Male	418	116	62	61	69	47	27.75	4	11	32	39	0
